# Supplementary material for: Chondroitin sulfate restores muscle mass via gut–muscle axis remodeling through sugar–bile acid metabolism reprogramming
Source: Imeta. 2026 Mar 12;5(2):e70118. doi: 10.1002/imt2.70118 (PMC13147937; doi:10.1002/imt2.70118)
Supplement: Supplementary file 2 — Table S1: Effects of different concentrations of DCS on various physiological indicators in mice. Table S2: DCS concentrations in mouse blood and tissues after oral gavage (0, 12, and 24 h). Table S3: List of differentially expressed proteins (DEPs) identified in Module C6. DCS refers to the collective three treatment groups (Low, Medium, and High dosages). Table S4: General toxicological parameters in female and male mice following acute oral administration of DCS. Table S5: COG functional classification groups. Table S6: Effects of metabolite supplementation on various physiological indicators in mice. Table S7: Effects of strain supplementation on various physiological indicators in mice. Table S8: Sequences of primers used in real‐time qPCR. [file IMT2-5-e70118-s001.xlsx]

## Sheet: S1
Table S1 Effects of different concentrations of DCS on various physiological indicators in mice.
Variable	Control	Model	Low	Medium	High
Weight (g)	25.53±0.29a	19.73±8.70b	24.24±1.77ab	24.53±1.93ab	25.08±0.14a
Lean_meat_quality (g)	8.15±0.04a	5.02±0.01e	5.45±0.03d	6.90±0.03c	7.77±0.05b
Fat_mass (g)	1.68±0.02d	2.04±0.07a	1.91±0.05b	1.78±0.02c	1.68±0.04d
Moisture_content (g)	0.50±0.03c	0.55±0.04ab	0.58±0.04a	0.54±0.03ab	0.52±0.02bc
Muscle_weight (g)	0.89±0.02a	0.36±0.02e	0.41±0.06d	0.61±0.02c	0.78±0.05b
Power_of_gripping (gf)	119.28±1.83a	89.70±5.64c	96.18±7.16c	107.24±7.75b	112.28±2.46b
Running_distance (m)	191.31±1.59a	90.00±7.68e	125.26±7.35d	143.82±10.78c	181.96±5.97b
Note: Within the same row, means with different letters indicate statistically significant differences between groups after correction for multiple comparisons (p < 0.05). The same applies below.

## Sheet: S2
Table S2 DCS concentrations in mouse blood and tissues after oral gavage (0, 12, and 24 h)
Time (h)	Blood (0.36 mg/L)	Muscle (mg/kg)	Liver (mg/kg)
0	0	0	0
12	1.42±0.18	0.36±0.05	0.58±0.07
24	0.93±0.11	0.21±0.04	0.34±0.06

## Sheet: S3
Table S3 List of differentially expressed proteins (DEPs) identified in Module C6. DCS refers to the collective three treatment groups (Low, Medium, and High dosages)
	Control-ModellogFC	Control-Modellevel	Control-Modelp	DCS-ModellogFC	DCS-Modellevel	DCS-Modelp
KLHL32	12.135	enriched	7.46e-07	10.5	enriched	1.58e-07
ALDH1B1	9.346	enriched	1.41e-08	8.676	enriched	1.14e-10
ITGB6	9.269	enriched	7.1e-06	7.252	enriched	1.7e-05
RGN	6.882	enriched	1.24e-51	7.127	enriched	7.89e-81
SPTBN2	8.999	enriched	1.02e-05	7.052	enriched	2.29e-05
POLE3	7.638	enriched	2.29e-07	6.846	enriched	1.36e-08
NMRK2	8.705	enriched	1e-05	6.568	enriched	4.49e-05
FUNDC1	5.937	enriched	1.78e-51	6.402	enriched	8.01e-87
MECOM	7.345	enriched	2.08e-07	6.352	enriched	3.88e-08
HAL	5.466	enriched	5.49e-29	5.785	enriched	5.42e-47
KRT18	4.569	enriched	3.51e-23	5.682	enriched	6.66e-51
PAX7	4.272	enriched	2.89e-18	5.585	enriched	8.76e-44
PARP4	7.43	enriched	3.15e-05	5.358	enriched	0.000239
SCAMP1	5.642	enriched	7.14e-07	5.023	enriched	6.68e-08
SYNRG	4.952	enriched	1.42e-05	4.888	enriched	1.6e-07
CAPN8	5.599	enriched	0.001039	4.887	enriched	0.000459
KIFC3	5.388	enriched	2.94e-06	4.88	enriched	2.22e-07
THRSP	5.617	enriched	4.98e-07	4.812	enriched	1.38e-07
THSD1	6.018	enriched	0.000344	4.692	enriched	0.000634
UBE2E3	4.915	enriched	1.67e-05	4.633	enriched	6.89e-07
PLEKHH3	5.73	enriched	6.08e-05	4.148	enriched	0.000382
SAMD4A	4.829	enriched	8.12e-06	4.063	enriched	4.38e-06
GM5431	6.478	enriched	2.41e-06	4.028	enriched	0.000333

## Sheet: S4
Table S4 General toxicological parameters in female and male mice following acute oral administration of DCS.
Female and male mice were orally administered DCS at doses of 2000 or 4000 mg/kg, or vehicle as control. Body weight at day 0 and day 14, daily food intake, and colon length at day 14 were recorded (data presented as mean ± standard error).
	Female			Male
	Control	DCS (2000 mg/kg)	DCS (4000 mg/kg)	Control	DCS (2000 mg/kg)	DCS (4000 mg/kg)
Weight (0 d)/g	20.01±0.16	20.30±1.05	20.67±0.65	22.10±0.22	21.48±0.92	22.21±0.78
Weight (14 d)/g	24.33±1.17	24.60±1.12	25.05±1.08	26.85±1.25	26.11±1.27	26.00±1.75
Food intake/g·day-1	4.95±0.17	4.45±0.16	4.62±0.16	5.02±0.19	5.04±0.21	5.00±0.17
Length of the colon/cm	7.90±0.22	7.95±0.20	7.88±0.23	8.34±0.25	8.38±0.24	8.33±0.24

## Sheet: S5
Table S5 COG functional classification groups.
Class	Name	Count	Proportion
C	Energy production and conversion	51	0.027523
D	Cell cycle control, cell division, chromosome partitioning	31	0.01673
E	Amino acid transport and metabolism	110	0.059363
F	Nucleotide transport and metabolism	89	0.04803
G	Carbohydrate transport and metabolism	135	0.072855
H	Coenzyme transport and metabolism	37	0.019968
I	Lipid transport and metabolism	35	0.018888
J	Translation, ribosomal structure and biogenesis	156	0.084188
K	Transcription	142	0.076632
L	Replication, recombination and repair	109	0.058824
M	Cell wall/membrane/envelope biogenesis	105	0.056665
N	Cell motility	7	0.003778
O	Posttranslational modification, protein turnover, chaperones	43	0.023206
P	Inorganic ion transport and metabolism	97	0.052348
Q	Secondary metabolites biosynthesis, transport and catabolism	8	0.004317
S	Function unknown	348	0.187804
T	Signal transduction mechanisms	35	0.018888
U	Intracellular trafficking, secretion, and vesicular transport	37	0.019968
V	Defense mechanisms	50	0.026983

## Sheet: S6
Table S6 Effects of metabolite supplementation on various physiological indicators in mice
Variable	Control	Mix_Bile	Mix_Bile_RW	Mix_Sugar	Mix_Sugar_RW	Model
Lean_meat_quality (g)	8.12±0.18a	4.17±0.14c	6.51±0.23b	4.34±0.28c	4.34±0.28c	4.17±0.11c
Muscle_weight (g)	0.85±0.04a	0.29±0.01d	0.67±0.03b	0.25±0.03e	0.37±0.03c	0.25±0.04de
Power_of_gripping (gf)	117.40±2.07a	75.80±4.09d	105.60±3.65b	74.40±4.77d	84.40±4.77c	77.60±3.97d
Running_distance (m)	201.20±3.27a	118.00±7.31b	186.60±5.68a	122.40±12.70b	108.40±24.81b	78.00±3.08c
Differences were considered statistically significant at p < 0.05. Different lowercase letters indicate significant differences among groups (p < 0.05), whereas the same letter indicates no significant difference.

## Sheet: S7
Table S7 Effects of strain supplementation on various physiological indicators in mice.
Variable	Control	DCS	FMT	Model	Z-RW
Lean_meat_quality (g)	8.11±0.11a	4.31±0.26d	6.22±0.24c	4.21±0.09d	7.05±0.17b
Muscle_weight (g)	0.89±0.03a	0.27±0.02d	0.69±0.03c	0.26±0.04d	0.75±0.03b
Power_of_gripping (gf)	116.20±3.96a	75.60±1.52d	98.60±4.16c	73.80±3.90d	106.20±1.92b
Running_distance (m)	195.20±2.95a	83.20±3.42d	145.80±11.03c	79.20±2.59d	162.20±13.24b
Differences were considered statistically significant at p < 0.05. Different lowercase letters indicate significant differences among groups (p < 0.05), whereas the same letter indicates no significant difference.

## Sheet: S8
Table S8 Sequences of primers used in real-time qPCR.
Genes	Primer Sequences (5’→3’)
β-actin	F: CGACCACTTTGTCAAGCTCA
	R: AGGGGTCTACATGGCAACTG
Snd-1	F: TCCAGCTTCCTGATCCTCAG
	R: AGGTCCACCTTGAGGATGAG
Rgn	F: TGGCAGAGGAAGAGAAAGCA
	R: TCTTGGTGACAGGGTGAGTG
Krt18	F: GAGATCACCAAGGTGGAGGA
	R: CTTCTCCTCCTCCTCCTCCT
Pax7	F: CAGCTACAGTACATGCCGAG
	R: GCTCTGCTGTCCGATGTTCT
Nmrk2	F: GACCAGCAGTTTGACCAAGG
	R: CCTTGGTGAAGTCCAGGTTG
MyHc	F: AAGGAGAAGCTGTCCCCACT
	R: GGAGCCATCTCTGGAGAGAG
SIRT1	F: CAGTGTCATGGTTCCTTTGC
	R: TGGGTTTTGCTCTGCTCTAA
ENT1	F: CTGGACCTGGAGAAGGACAT
	R: GGTCAGGTTGTCCAGGTTGT
